# Supplementary material for: Construction of a Nomogram Model for Predicting Pathologic Complete Response in Breast Cancer Neoadjuvant Chemotherapy Based on the Pan-Immune Inflammation Value
Source: Curr Oncol. 2025 Mar 27;32(4):194. doi: 10.3390/curroncol32040194 (PMC12026318; doi:10.3390/curroncol32040194)
Supplement: Supplementary file 1 [file curroncol-32-00194-s001.zip]

Archive with 1 entries (1 files):
- curroncol-3476492-supplementary.pdf
